# Supplementary material for: Evaluating Carotenoids Intake of Pregnant Women: A FFQ-Based Approach to Dietary Patterns
Source: Nutrients. 2026 Jun 19;18(12):1999. doi: 10.3390/nu18121999 (PMC13304667; doi:10.3390/nu18121999)
Supplement: Supplementary file 1 [file nutrients-18-01999-s001.zip]

Archive with 1 entries (1 files):
- nutrients-4356361-supplementary.pdf
